# Supplementary material for: Novel insights into phage biology of the pathogen Clostridioides difficile based on the active virome
Source: Front Microbiol. 2024 Mar 21;15:1374708. doi: 10.3389/fmicb.2024.1374708 (PMC10993401; doi:10.3389/fmicb.2024.1374708)
Supplement: Supplementary file 1 [file Data_Sheet_1.xlsx]

## Sheet: TS3_3_phi
TS3_3 chromosome 1680766-1736741 bp - Pharokka-annotated phage genome TS3_3_phi
Type	Start	Stop	Strand	Locus tag	Function	Product
CDS	1	1242	+	TS33phi_CDS_0001	head and packaging	terminase large subunit
CDS	1248	2690	+	TS33phi_CDS_0002	head and packaging	portal protein
CDS	2680	4215	+	TS33phi_CDS_0003	unknown function	hypothetical protein
CDS	4217	4465	+	TS33phi_CDS_0004	unknown function	hypothetical protein
CDS	4533	5096	+	TS33phi_CDS_0005	head and packaging	head scaffolding protein
CDS	5108	5998	+	TS33phi_CDS_0006	head and packaging	major head protein
CDS	6017	6250	+	TS33phi_CDS_0007	unknown function	hypothetical protein
CDS	6260	6661	+	TS33phi_CDS_0008	connector	head-tail adaptor
CDS	6655	7002	+	TS33phi_CDS_0009	connector	head-tail adaptor
CDS	7002	7292	+	TS33phi_CDS_0010	unknown function	hypothetical protein
CDS	7402	8208	+	TS33phi_CDS_0011	DNA, RNA and nucleotide metabolism	HNH endonuclease
CDS	8257	8412	-	TS33phi_CDS_0012	unknown function	hypothetical protein
CDS	8557	8994	+	TS33phi_CDS_0013	unknown function	hypothetical protein
CDS	8978	9163	+	TS33phi_CDS_0014	unknown function	hypothetical protein
CDS	9164	10474	+	TS33phi_CDS_0015	tail	tail sheath
CDS	10491	10961	+	TS33phi_CDS_0016	tail	tail protein
CDS	11020	11847	+	TS33phi_CDS_0017	DNA, RNA and nucleotide metabolism	HNH endonuclease
CDS	11919	12359	+	TS33phi_CDS_0018	tail	tail protein XkdN-like
CDS	12434	12553	+	TS33phi_CDS_0019	unknown function	hypothetical protein
CDS	12700	12861	+	TS33phi_CDS_0020	unknown function	hypothetical protein
CDS	13058	13156	+	TS33phi_CDS_0021	unknown function	hypothetical protein
CDS	13208	13312	+	TS33phi_CDS_0022	unknown function	hypothetical protein
CDS	13339	13488	-	TS33phi_CDS_0023	unknown function	hypothetical protein
CDS	13483	13581	+	TS33phi_CDS_0024	unknown function	hypothetical protein
CDS	13578	13679	+	TS33phi_CDS_0025	unknown function	hypothetical protein
repeat_region	13603	13959	.	TS33phi_CRISPR_0001
CDS	13831	13962	+	TS33phi_CDS_0026	unknown function	hypothetical protein
CDS	14144	14386	+	TS33phi_CDS_0027	unknown function	hypothetical protein
CDS	14505	15371	+	TS33phi_CDS_0028	unknown function	hypothetical protein
CDS	15424	15558	+	TS33phi_CDS_0029	unknown function	hypothetical protein
CDS	15600	15695	+	TS33phi_CDS_0030	unknown function	hypothetical protein
CDS	15704	15835	+	TS33phi_CDS_0031	unknown function	hypothetical protein
repeat_region	15824	16113	.	TS33phi_CRISPR_0002
CDS	15906	16076	+	TS33phi_CDS_0032	unknown function	hypothetical protein
CDS	16236	16763	+	TS33phi_CDS_0033	unknown function	hypothetical protein
CDS	16901	17668	+	TS33phi_CDS_0034	unknown function	hypothetical protein
CDS	17794	20106	+	TS33phi_CDS_0035	tail	tail length tape measure protein
CDS	20123	20812	+	TS33phi_CDS_0036	unknown function	hypothetical protein
CDS	20820	22697	+	TS33phi_CDS_0037	unknown function	hypothetical protein
CDS	22711	22971	+	TS33phi_CDS_0038	unknown function	hypothetical protein
CDS	22976	23395	+	TS33phi_CDS_0039	tail	baseplate wedge subunit
CDS	23408	24445	+	TS33phi_CDS_0040	tail	tail protein
CDS	24438	25055	+	TS33phi_CDS_0041	unknown function	hypothetical protein
CDS	25067	26092	+	TS33phi_CDS_0042	tail	tail fiber protein
CDS	26109	27635	+	TS33phi_CDS_0043	unknown function	hypothetical protein
CDS	27650	27943	+	TS33phi_CDS_0044	other	rhodanese-related sulfurtransferase
CDS	27943	28125	+	TS33phi_CDS_0045	unknown function	hypothetical protein
CDS	28159	28725	+	TS33phi_CDS_0046	unknown function	hypothetical protein
CDS	28756	29046	+	TS33phi_CDS_0047	unknown function	hypothetical protein
CDS	29050	29307	+	TS33phi_CDS_0048	lysis	holin
CDS	29332	29442	-	TS33phi_CDS_0049	unknown function	hypothetical protein
CDS	29418	29510	-	TS33phi_CDS_0050	unknown function	hypothetical protein
CDS	29568	30431	+	TS33phi_CDS_0051	unknown function	hypothetical protein
CDS	30510	31322	+	TS33phi_CDS_0052	unknown function	hypothetical protein
CDS	31416	33815	+	TS33phi_CDS_0053	unknown function	hypothetical protein
CDS	33856	34041	-	TS33phi_CDS_0054	unknown function	hypothetical protein
CDS	34038	34193	-	TS33phi_CDS_0055	moron, auxiliary metabolic gene and host takeover	membrane protein
CDS	34270	34398	-	TS33phi_CDS_0056	unknown function	hypothetical protein
CDS	34433	34588	-	TS33phi_CDS_0057	unknown function	hypothetical protein
CDS	34806	34949	+	TS33phi_CDS_0058	unknown function	hypothetical protein
CDS	34887	36017	-	TS33phi_CDS_0059	unknown function	hypothetical protein
CDS	36096	36803	-	TS33phi_CDS_0060	unknown function	hypothetical protein
CDS	36816	37685	-	TS33phi_CDS_0061	unknown function	hypothetical protein
CDS	38096	38224	+	TS33phi_CDS_0062	unknown function	hypothetical protein
CDS	38211	38321	-	TS33phi_CDS_0063	unknown function	hypothetical protein
CDS	38305	38811	-	TS33phi_CDS_0064	other	metallo-protease
CDS	38887	39435	-	TS33phi_CDS_0065	transcription regulation	transcriptional regulator
CDS	39447	39788	-	TS33phi_CDS_0066	transcription regulation	transcriptional regulator
CDS	39826	39936	-	TS33phi_CDS_0067	unknown function	hypothetical protein
CDS	39965	40168	+	TS33phi_CDS_0068	transcription regulation	transcriptional repressor
CDS	40216	41025	+	TS33phi_CDS_0069	unknown function	hypothetical protein
CDS	41114	41281	+	TS33phi_CDS_0070	unknown function	hypothetical protein
CDS	41291	41665	-	TS33phi_CDS_0071	unknown function	hypothetical protein
CDS	41741	41938	+	TS33phi_CDS_0072	unknown function	hypothetical protein
CDS	41969	42361	+	TS33phi_CDS_0073	DNA, RNA and nucleotide metabolism	DNA binding protein
CDS	42342	42491	+	TS33phi_CDS_0074	unknown function	hypothetical protein
CDS	42562	42999	+	TS33phi_CDS_0075	unknown function	hypothetical protein
CDS	43011	44177	+	TS33phi_CDS_0076	DNA, RNA and nucleotide metabolism	exonuclease
CDS	44192	44527	+	TS33phi_CDS_0077	unknown function	hypothetical protein
CDS	44580	45152	+	TS33phi_CDS_0078	transcription regulation	RNA polymerase sigma factor
CDS	45175	45747	+	TS33phi_CDS_0079	DNA, RNA and nucleotide metabolism	Gp2.5-like ssDNA binding protein and ssDNA annealing protein
CDS	45747	47705	+	TS33phi_CDS_0080	DNA, RNA and nucleotide metabolism	DNA polymerase
CDS	47717	50134	+	TS33phi_CDS_0081	DNA, RNA and nucleotide metabolism	DNA helicase
CDS	50118	50243	+	TS33phi_CDS_0082	unknown function	hypothetical protein
CDS	50230	50319	-	TS33phi_CDS_0083	unknown function	hypothetical protein
CDS	50479	50742	+	TS33phi_CDS_0084	DNA, RNA and nucleotide metabolism	endonuclease
CDS	50691	52061	+	TS33phi_CDS_0085	DNA, RNA and nucleotide metabolism	DNA helicase
CDS	52085	52222	+	TS33phi_CDS_0086	unknown function	hypothetical protein
CDS	52215	52694	+	TS33phi_CDS_0087	unknown function	hypothetical protein
CDS	52977	53429	+	TS33phi_CDS_0088	unknown function	hypothetical protein
CDS	53721	54695	+	TS33phi_CDS_0089	unknown function	hypothetical protein
CDS	54716	55225	+	TS33phi_CDS_0090	unknown function	hypothetical protein
CDS	55340	55975	+	TS33phi_CDS_0091	head and packaging	terminase small subunit

## Sheet: DSM28196_phi1
DSM 28196 chromosome 1682838-1738813 bp - Pharokka-annotated phage genome DSM28196_phi1
Type	Start	Stop	Strand	Locus tag	Function	Product
CDS	1	1242	+	DSM28196phi1_CDS_0001	head and packaging	terminase large subunit
CDS	1248	2690	+	DSM28196phi1_CDS_0002	head and packaging	portal protein
CDS	2680	4215	+	DSM28196phi1_CDS_0003	unknown function	hypothetical protein
CDS	4217	4465	+	DSM28196phi1_CDS_0004	unknown function	hypothetical protein
CDS	4533	5096	+	DSM28196phi1_CDS_0005	head and packaging	head scaffolding protein
CDS	5108	5998	+	DSM28196phi1_CDS_0006	head and packaging	major head protein
CDS	6017	6250	+	DSM28196phi1_CDS_0007	unknown function	hypothetical protein
CDS	6260	6661	+	DSM28196phi1_CDS_0008	connector	head-tail adaptor
CDS	6655	7002	+	DSM28196phi1_CDS_0009	connector	head-tail adaptor
CDS	7002	7292	+	DSM28196phi1_CDS_0010	unknown function	hypothetical protein
CDS	7402	8208	+	DSM28196phi1_CDS_0011	DNA, RNA and nucleotide metabolism	HNH endonuclease
CDS	8257	8412	-	DSM28196phi1_CDS_0012	unknown function	hypothetical protein
CDS	8557	8994	+	DSM28196phi1_CDS_0013	unknown function	hypothetical protein
CDS	8978	9163	+	DSM28196phi1_CDS_0014	unknown function	hypothetical protein
CDS	9164	10474	+	DSM28196phi1_CDS_0015	tail	tail sheath
CDS	10491	10961	+	DSM28196phi1_CDS_0016	tail	tail protein
CDS	11020	11847	+	DSM28196phi1_CDS_0017	DNA, RNA and nucleotide metabolism	HNH endonuclease
CDS	11919	12359	+	DSM28196phi1_CDS_0018	tail	tail protein XkdN-like
CDS	12434	12553	+	DSM28196phi1_CDS_0019	unknown function	hypothetical protein
CDS	12700	12861	+	DSM28196phi1_CDS_0020	unknown function	hypothetical protein
CDS	13058	13156	+	DSM28196phi1_CDS_0021	unknown function	hypothetical protein
CDS	13208	13312	+	DSM28196phi1_CDS_0022	unknown function	hypothetical protein
CDS	13339	13488	-	DSM28196phi1_CDS_0023	unknown function	hypothetical protein
CDS	13483	13581	+	DSM28196phi1_CDS_0024	unknown function	hypothetical protein
CDS	13578	13679	+	DSM28196phi1_CDS_0025	unknown function	hypothetical protein
repeat_region	13603	13959	.	DSM28196phi1_CRISPR_0001	DSM28196phi1_CRISPR_0001
CDS	13831	13962	+	DSM28196phi1_CDS_0026	unknown function	hypothetical protein
CDS	14144	14386	+	DSM28196phi1_CDS_0027	unknown function	hypothetical protein
CDS	14505	15371	+	DSM28196phi1_CDS_0028	unknown function	hypothetical protein
CDS	15424	15558	+	DSM28196phi1_CDS_0029	unknown function	hypothetical protein
CDS	15600	15695	+	DSM28196phi1_CDS_0030	unknown function	hypothetical protein
CDS	15704	15835	+	DSM28196phi1_CDS_0031	unknown function	hypothetical protein
repeat_region	15824	16113	.	DSM28196phi1_CRISPR_0002	DSM28196phi1_CRISPR_0002
CDS	15906	16076	+	DSM28196phi1_CDS_0032	unknown function	hypothetical protein
CDS	16236	16763	+	DSM28196phi1_CDS_0033	unknown function	hypothetical protein
CDS	16901	17668	+	DSM28196phi1_CDS_0034	unknown function	hypothetical protein
CDS	17794	20106	+	DSM28196phi1_CDS_0035	tail	tail length tape measure protein
CDS	20123	20812	+	DSM28196phi1_CDS_0036	unknown function	hypothetical protein
CDS	20820	22697	+	DSM28196phi1_CDS_0037	unknown function	hypothetical protein
CDS	22711	22971	+	DSM28196phi1_CDS_0038	unknown function	hypothetical protein
CDS	22976	23395	+	DSM28196phi1_CDS_0039	tail	baseplate wedge subunit
CDS	23408	24445	+	DSM28196phi1_CDS_0040	tail	tail protein
CDS	24438	25055	+	DSM28196phi1_CDS_0041	unknown function	hypothetical protein
CDS	25067	26092	+	DSM28196phi1_CDS_0042	tail	tail fiber protein
CDS	26109	27635	+	DSM28196phi1_CDS_0043	unknown function	hypothetical protein
CDS	27650	27943	+	DSM28196phi1_CDS_0044	other	rhodanese-related sulfurtransferase
CDS	27943	28125	+	DSM28196phi1_CDS_0045	unknown function	hypothetical protein
CDS	28159	28725	+	DSM28196phi1_CDS_0046	unknown function	hypothetical protein
CDS	28756	29046	+	DSM28196phi1_CDS_0047	unknown function	hypothetical protein
CDS	29050	29307	+	DSM28196phi1_CDS_0048	lysis	holin
CDS	29332	29442	-	DSM28196phi1_CDS_0049	unknown function	hypothetical protein
CDS	29418	29510	-	DSM28196phi1_CDS_0050	unknown function	hypothetical protein
CDS	29568	30431	+	DSM28196phi1_CDS_0051	unknown function	hypothetical protein
CDS	30510	31322	+	DSM28196phi1_CDS_0052	unknown function	hypothetical protein
CDS	31416	33815	+	DSM28196phi1_CDS_0053	unknown function	hypothetical protein
CDS	33856	34041	-	DSM28196phi1_CDS_0054	unknown function	hypothetical protein
CDS	34038	34193	-	DSM28196phi1_CDS_0055	moron, auxiliary metabolic gene and host takeover	membrane protein
CDS	34270	34398	-	DSM28196phi1_CDS_0056	unknown function	hypothetical protein
CDS	34433	34588	-	DSM28196phi1_CDS_0057	unknown function	hypothetical protein
CDS	34806	34949	+	DSM28196phi1_CDS_0058	unknown function	hypothetical protein
CDS	34887	36017	-	DSM28196phi1_CDS_0059	unknown function	hypothetical protein
CDS	36096	36803	-	DSM28196phi1_CDS_0060	unknown function	hypothetical protein
CDS	36816	37685	-	DSM28196phi1_CDS_0061	unknown function	hypothetical protein
CDS	38096	38224	+	DSM28196phi1_CDS_0062	unknown function	hypothetical protein
CDS	38211	38321	-	DSM28196phi1_CDS_0063	unknown function	hypothetical protein
CDS	38305	38811	-	DSM28196phi1_CDS_0064	other	metallo-protease
CDS	38887	39435	-	DSM28196phi1_CDS_0065	transcription regulation	transcriptional regulator
CDS	39447	39788	-	DSM28196phi1_CDS_0066	transcription regulation	transcriptional regulator
CDS	39826	39936	-	DSM28196phi1_CDS_0067	unknown function	hypothetical protein
CDS	39965	40168	+	DSM28196phi1_CDS_0068	transcription regulation	transcriptional repressor
CDS	40216	41025	+	DSM28196phi1_CDS_0069	unknown function	hypothetical protein
CDS	41114	41281	+	DSM28196phi1_CDS_0070	unknown function	hypothetical protein
CDS	41291	41665	-	DSM28196phi1_CDS_0071	unknown function	hypothetical protein
CDS	41741	41938	+	DSM28196phi1_CDS_0072	unknown function	hypothetical protein
CDS	41969	42361	+	DSM28196phi1_CDS_0073	DNA, RNA and nucleotide metabolism	DNA binding protein
CDS	42342	42491	+	DSM28196phi1_CDS_0074	unknown function	hypothetical protein
CDS	42562	42999	+	DSM28196phi1_CDS_0075	unknown function	hypothetical protein
CDS	43011	44177	+	DSM28196phi1_CDS_0076	DNA, RNA and nucleotide metabolism	exonuclease
CDS	44192	44527	+	DSM28196phi1_CDS_0077	unknown function	hypothetical protein
CDS	44580	45152	+	DSM28196phi1_CDS_0078	transcription regulation	RNA polymerase sigma factor
CDS	45175	45747	+	DSM28196phi1_CDS_0079	DNA, RNA and nucleotide metabolism	Gp2.5-like ssDNA binding protein and ssDNA annealing protein
CDS	45747	47705	+	DSM28196phi1_CDS_0080	DNA, RNA and nucleotide metabolism	DNA polymerase
CDS	47717	50134	+	DSM28196phi1_CDS_0081	DNA, RNA and nucleotide metabolism	DNA helicase
CDS	50118	50243	+	DSM28196phi1_CDS_0082	unknown function	hypothetical protein
CDS	50230	50319	-	DSM28196phi1_CDS_0083	unknown function	hypothetical protein
CDS	50479	50742	+	DSM28196phi1_CDS_0084	DNA, RNA and nucleotide metabolism	endonuclease
CDS	50691	52061	+	DSM28196phi1_CDS_0085	DNA, RNA and nucleotide metabolism	DNA helicase
CDS	52085	52222	+	DSM28196phi1_CDS_0086	unknown function	hypothetical protein
CDS	52215	52694	+	DSM28196phi1_CDS_0087	unknown function	hypothetical protein
CDS	52977	53429	+	DSM28196phi1_CDS_0088	unknown function	hypothetical protein
CDS	53721	54695	+	DSM28196phi1_CDS_0089	unknown function	hypothetical protein
CDS	54716	55225	+	DSM28196phi1_CDS_0090	unknown function	hypothetical protein
CDS	55340	55975	+	DSM28196phi1_CDS_0091	head and packaging	terminase small subunit

## Sheet: DSM28196_phi2
DSM 28196 chromosome 3488189-3493673 bp - Prokka-annotated region DSM28196_phi2
Type	Start	Stop	Strand	Original genome locus tag	Product
CDS	1	1615	-	CDIFB28196_31720	Recombinase
CDS	2761	3841	-	CDIFB28196_31730	Replication initiation factor
CDS	4220	4868	-	CDIFB28196_31740	hypothetical protein
CDS	4883	5258	-	CDIFB28196_31750	hypothetical protein

## Sheet: B1_2_phi1
B1_2 chromosome 1035372-1089705 bp - Pharokka-annotated phage genome B1_2_phi1
Type	Start	Stop	Strand	Locus tag	Function	Product
CDS	1	1242	+	B12phi1_CDS_0001	head and packaging	terminase large subunit
CDS	1248	2687	+	B12phi1_CDS_0002	head and packaging	portal protein
CDS	2677	4212	+	B12phi1_CDS_0003	unknown function	hypothetical protein
CDS	4214	4462	+	B12phi1_CDS_0004	unknown function	hypothetical protein
CDS	4530	5093	+	B12phi1_CDS_0005	head and packaging	head scaffolding protein
CDS	5105	6004	+	B12phi1_CDS_0006	head and packaging	major head protein
CDS	6004	6237	+	B12phi1_CDS_0007	unknown function	hypothetical protein
CDS	6247	6648	+	B12phi1_CDS_0008	connector	head-tail adaptor
CDS	6642	7004	+	B12phi1_CDS_0009	connector	head-tail adaptor
CDS	7004	7429	+	B12phi1_CDS_0010	unknown function	hypothetical protein
CDS	7422	7859	+	B12phi1_CDS_0011	unknown function	hypothetical protein
CDS	7843	8028	+	B12phi1_CDS_0012	unknown function	hypothetical protein
CDS	8029	9339	+	B12phi1_CDS_0013	tail	tail sheath
CDS	9359	9835	+	B12phi1_CDS_0014	tail	tail protein
CDS	9888	10145	+	B12phi1_CDS_0015	unknown function	hypothetical protein
CDS	10147	10587	+	B12phi1_CDS_0016	tail	tail protein XkdN-like
CDS	10668	10781	+	B12phi1_CDS_0017	unknown function	hypothetical protein
CDS	10910	11068	+	B12phi1_CDS_0018	unknown function	hypothetical protein
CDS	11524	11694	+	B12phi1_CDS_0019	transcription regulation	transcriptional repressor
CDS	11729	11824	+	B12phi1_CDS_0020	unknown function	hypothetical protein
CDS	11821	12663	+	B12phi1_CDS_0021	unknown function	hypothetical protein
CDS	12718	12894	+	B12phi1_CDS_0022	unknown function	hypothetical protein
CDS	12863	13090	-	B12phi1_CDS_0023	unknown function	hypothetical protein
CDS	13121	13219	+	B12phi1_CDS_0024	unknown function	hypothetical protein
CDS	13262	13822	+	B12phi1_CDS_0025	unknown function	hypothetical protein
CDS	13865	14434	+	B12phi1_CDS_0026	unknown function	hypothetical protein
CDS	14529	16823	+	B12phi1_CDS_0027	tail	tail length tape measure protein
CDS	16839	17534	+	B12phi1_CDS_0028	unknown function	hypothetical protein
CDS	17527	19482	+	B12phi1_CDS_0029	tail	tail protein
CDS	19496	19756	+	B12phi1_CDS_0030	unknown function	hypothetical protein
CDS	19761	20180	+	B12phi1_CDS_0031	tail	baseplate wedge subunit
CDS	20193	21230	+	B12phi1_CDS_0032	tail	tail protein
CDS	21223	21840	+	B12phi1_CDS_0033	unknown function	hypothetical protein
CDS	21856	22881	+	B12phi1_CDS_0034	tail	tail fiber protein
CDS	22898	24376	+	B12phi1_CDS_0035	unknown function	hypothetical protein
CDS	24390	24683	+	B12phi1_CDS_0036	other	rhodanese-related sulfurtransferase
CDS	24683	24865	+	B12phi1_CDS_0037	unknown function	hypothetical protein
CDS	24899	26131	+	B12phi1_CDS_0038	unknown function	hypothetical protein
CDS	26128	26427	+	B12phi1_CDS_0039	unknown function	hypothetical protein
CDS	26428	26565	+	B12phi1_CDS_0040	unknown function	hypothetical protein
CDS	26597	26827	+	B12phi1_CDS_0041	other	hemolysin
CDS	26847	27104	+	B12phi1_CDS_0042	lysis	holin
CDS	27104	27901	+	B12phi1_CDS_0043	lysis	endolysin
CDS	27930	28040	+	B12phi1_CDS_0044	unknown function	hypothetical protein
CDS	28151	28642	+	B12phi1_CDS_0045	unknown function	hypothetical protein
CDS	28644	29210	+	B12phi1_CDS_0046	unknown function	hypothetical protein
CDS	29369	29482	-	B12phi1_CDS_0047	unknown function	hypothetical protein
CDS	29486	29596	-	B12phi1_CDS_0048	unknown function	hypothetical protein
CDS	29620	29808	-	B12phi1_CDS_0049	unknown function	hypothetical protein
CDS	29868	29993	-	B12phi1_CDS_0050	unknown function	hypothetical protein
CDS	30074	30217	+	B12phi1_CDS_0051	unknown function	hypothetical protein
CDS	30422	30598	-	B12phi1_CDS_0052	unknown function	hypothetical protein
CDS	30927	31019	-	B12phi1_CDS_0053	unknown function	hypothetical protein
CDS	31066	31347	+	B12phi1_CDS_0054	transcription regulation	transcriptional regulator
CDS	31387	31773	+	B12phi1_CDS_0055	transcription regulation	transcriptional regulator
CDS	31795	31884	-	B12phi1_CDS_0056	unknown function	hypothetical protein
CDS	31907	33025	-	B12phi1_CDS_0057	integration and excision	integrase
CDS	33112	33213	-	B12phi1_CDS_0058	unknown function	hypothetical protein
CDS	33292	33399	+	B12phi1_CDS_0059	unknown function	hypothetical protein
CDS	33533	35197	-	B12phi1_CDS_0060	unknown function	hypothetical protein
CDS	35157	35249	+	B12phi1_CDS_0061	unknown function	hypothetical protein
CDS	35468	36916	-	B12phi1_CDS_0062	unknown function	hypothetical protein
CDS	36942	37031	-	B12phi1_CDS_0063	unknown function	hypothetical protein
CDS	37100	37288	-	B12phi1_CDS_0064	unknown function	hypothetical protein
CDS	37357	37581	-	B12phi1_CDS_0065	unknown function	hypothetical protein
CDS	37568	37933	-	B12phi1_CDS_0066	transcription regulation	transcriptional regulator
CDS	38078	38314	+	B12phi1_CDS_0067	transcription regulation	transcriptional regulator
CDS	38307	39098	+	B12phi1_CDS_0068	transcription regulation	anti-repressor
CDS	39168	39497	+	B12phi1_CDS_0069	integration and excision	excisionase
CDS	39498	39617	+	B12phi1_CDS_0070	unknown function	hypothetical protein
CDS	39624	39713	+	B12phi1_CDS_0071	unknown function	hypothetical protein
CDS	39803	40048	+	B12phi1_CDS_0072	unknown function	hypothetical protein
CDS	40131	40640	+	B12phi1_CDS_0073	unknown function	hypothetical protein
CDS	40650	41234	+	B12phi1_CDS_0074	DNA, RNA and nucleotide metabolism	Erf-like ssDNA annealing protein
CDS	41249	42130	+	B12phi1_CDS_0075	unknown function	hypothetical protein
CDS	42189	42362	+	B12phi1_CDS_0076	unknown function	hypothetical protein
CDS	42378	42785	+	B12phi1_CDS_0077	DNA, RNA and nucleotide metabolism	single strand DNA binding protein
CDS	42854	43075	+	B12phi1_CDS_0078	unknown function	hypothetical protein
CDS	43093	43473	+	B12phi1_CDS_0079	unknown function	hypothetical protein
CDS	43457	43591	+	B12phi1_CDS_0080	unknown function	hypothetical protein
CDS	43578	44027	+	B12phi1_CDS_0081	unknown function	hypothetical protein
CDS	44011	44136	+	B12phi1_CDS_0082	unknown function	hypothetical protein
CDS	44129	44305	+	B12phi1_CDS_0083	unknown function	hypothetical protein
CDS	44419	45108	+	B12phi1_CDS_0084	unknown function	hypothetical protein
CDS	45117	45347	+	B12phi1_CDS_0085	unknown function	hypothetical protein
CDS	45344	46339	+	B12phi1_CDS_0086	unknown function	hypothetical protein
CDS	46348	47073	+	B12phi1_CDS_0087	unknown function	hypothetical protein
CDS	47070	47237	+	B12phi1_CDS_0088	unknown function	hypothetical protein
CDS	47230	47604	+	B12phi1_CDS_0089	unknown function	hypothetical protein
CDS	47607	47789	+	B12phi1_CDS_0090	unknown function	hypothetical protein
CDS	47887	48060	+	B12phi1_CDS_0091	unknown function	hypothetical protein
CDS	48159	48374	+	B12phi1_CDS_0092	DNA, RNA and nucleotide metabolism	RNA-binding protein
CDS	48392	48835	+	B12phi1_CDS_0093	DNA, RNA and nucleotide metabolism	RusA-like Holliday junction resolvase
CDS	48843	49022	-	B12phi1_CDS_0094	unknown function	hypothetical protein
CDS	49149	50003	+	B12phi1_CDS_0095	transcription regulation	anti-repressor
CDS	50103	50609	+	B12phi1_CDS_0096	transcription regulation	transcriptional regulator
CDS	50862	51011	+	B12phi1_CDS_0097	unknown function	hypothetical protein
CDS	51146	51271	-	B12phi1_CDS_0098	unknown function	hypothetical protein
CDS	51363	51536	+	B12phi1_CDS_0099	unknown function	hypothetical protein
CDS	51536	52147	+	B12phi1_CDS_0100	other	acetyltransferase
CDS	52223	52426	+	B12phi1_CDS_0101	unknown function	hypothetical protein
CDS	52463	52981	-	B12phi1_CDS_0102	unknown function	hypothetical protein
CDS	53107	53592	+	B12phi1_CDS_0103	unknown function	hypothetical protein
CDS	53698	54333	+	B12phi1_CDS_0104	head and packaging	terminase small subunit

## Sheet: B1_2_phi2
B1_2 chromosome 1705680-1762842 bp - Pharokka-annotated phage genome B1_2_phi2
Type	Start	Stop	Strand	Locus tag	Function	Product
CDS	1	1242	+	B12phi2_CDS_0001	head and packaging	terminase large subunit
CDS	1248	2687	+	B12phi2_CDS_0002	head and packaging	portal protein
CDS	2677	4074	+	B12phi2_CDS_0003	head and packaging	head maturation protease
CDS	4089	4289	+	B12phi2_CDS_0004	unknown function	hypothetical protein
CDS	4355	4918	+	B12phi2_CDS_0005	head and packaging	head scaffolding protein
CDS	4930	5829	+	B12phi2_CDS_0006	head and packaging	major head protein
CDS	5829	6062	+	B12phi2_CDS_0007	unknown function	hypothetical protein
CDS	6072	6473	+	B12phi2_CDS_0008	connector	head-tail adaptor
CDS	6467	6814	+	B12phi2_CDS_0009	connector	head-tail adaptor
CDS	6814	7104	+	B12phi2_CDS_0010	unknown function	hypothetical protein
CDS	7214	8020	+	B12phi2_CDS_0011	DNA, RNA and nucleotide metabolism	HNH endonuclease
CDS	8069	8224	-	B12phi2_CDS_0012	unknown function	hypothetical protein
CDS	8369	8806	+	B12phi2_CDS_0013	unknown function	hypothetical protein
CDS	8790	8975	+	B12phi2_CDS_0014	unknown function	hypothetical protein
CDS	8976	10286	+	B12phi2_CDS_0015	tail	tail sheath
CDS	10303	10773	+	B12phi2_CDS_0016	tail	tail protein
CDS	10845	11285	+	B12phi2_CDS_0017	tail	tail protein XkdN-like
CDS	11360	11479	+	B12phi2_CDS_0018	unknown function	hypothetical protein
CDS	11613	11774	+	B12phi2_CDS_0019	unknown function	hypothetical protein
CDS	11965	12063	+	B12phi2_CDS_0020	unknown function	hypothetical protein
CDS	12115	12219	+	B12phi2_CDS_0021	unknown function	hypothetical protein
CDS	12390	12521	+	B12phi2_CDS_0022	unknown function	hypothetical protein
CDS	12491	12652	+	B12phi2_CDS_0023	unknown function	hypothetical protein
repeat_region	12510	13067	.	B12phi2_CRISPR_0001
CDS	12780	12959	-	B12phi2_CDS_0024	unknown function	hypothetical protein
CDS	13055	13174	+	B12phi2_CDS_0025	unknown function	hypothetical protein
CDS	13270	13377	+	B12phi2_CDS_0026	unknown function	hypothetical protein
CDS	13562	13657	+	B12phi2_CDS_0027	unknown function	hypothetical protein
CDS	13651	13815	+	B12phi2_CDS_0028	unknown function	hypothetical protein
repeat_region	13670	14489	.	B12phi2_CRISPR_0002
CDS	13820	13945	+	B12phi2_CDS_0029	unknown function	hypothetical protein
CDS	13948	14181	+	B12phi2_CDS_0030	unknown function	hypothetical protein
CDS	14148	14294	+	B12phi2_CDS_0031	unknown function	hypothetical protein
CDS	14309	14461	-	B12phi2_CDS_0032	unknown function	hypothetical protein
CDS	14619	15134	+	B12phi2_CDS_0033	unknown function	hypothetical protein
CDS	15199	17592	+	B12phi2_CDS_0034	tail	tail length tape measure protein
CDS	17608	18303	+	B12phi2_CDS_0035	unknown function	hypothetical protein
CDS	18296	20188	+	B12phi2_CDS_0036	unknown function	hypothetical protein
CDS	20202	20462	+	B12phi2_CDS_0037	unknown function	hypothetical protein
CDS	20467	20886	+	B12phi2_CDS_0038	tail	baseplate wedge subunit
CDS	20899	21933	+	B12phi2_CDS_0039	tail	tail protein
CDS	22112	22543	+	B12phi2_CDS_0040	tail	tail protein
CDS	22555	23580	+	B12phi2_CDS_0041	tail	tail fiber protein
CDS	23597	25258	+	B12phi2_CDS_0042	unknown function	hypothetical protein
CDS	25272	25565	+	B12phi2_CDS_0043	other	rhodanese-related sulfurtransferase
CDS	25565	25747	+	B12phi2_CDS_0044	unknown function	hypothetical protein
CDS	25780	25971	+	B12phi2_CDS_0045	unknown function	hypothetical protein
CDS	25985	26617	+	B12phi2_CDS_0046	unknown function	hypothetical protein
CDS	26628	26831	+	B12phi2_CDS_0047	unknown function	hypothetical protein
CDS	26859	26957	-	B12phi2_CDS_0048	unknown function	hypothetical protein
CDS	27025	27630	+	B12phi2_CDS_0049	unknown function	hypothetical protein
CDS	27654	27959	+	B12phi2_CDS_0050	other	rhodanese-related sulfurtransferase
CDS	27959	28123	+	B12phi2_CDS_0051	unknown function	hypothetical protein
CDS	28323	28958	+	B12phi2_CDS_0052	unknown function	hypothetical protein
CDS	29036	29671	+	B12phi2_CDS_0053	unknown function	hypothetical protein
CDS	29671	29850	+	B12phi2_CDS_0054	unknown function	hypothetical protein
CDS	29891	30121	+	B12phi2_CDS_0055	other	hemolysin
CDS	30141	30398	+	B12phi2_CDS_0056	lysis	holin
CDS	30423	30533	-	B12phi2_CDS_0057	unknown function	hypothetical protein
CDS	30509	30601	-	B12phi2_CDS_0058	unknown function	hypothetical protein
CDS	30659	31522	+	B12phi2_CDS_0059	unknown function	hypothetical protein
CDS	31601	32413	+	B12phi2_CDS_0060	unknown function	hypothetical protein
CDS	32487	32585	-	B12phi2_CDS_0061	unknown function	hypothetical protein
CDS	32655	33380	+	B12phi2_CDS_0062	unknown function	hypothetical protein
CDS	33390	34235	+	B12phi2_CDS_0063	other	serine-threonine kinase
CDS	34243	35448	+	B12phi2_CDS_0064	unknown function	hypothetical protein
CDS	35474	35578	-	B12phi2_CDS_0065	unknown function	hypothetical protein
CDS	35921	36016	-	B12phi2_CDS_0066	unknown function	hypothetical protein
CDS	35980	36078	-	B12phi2_CDS_0067	unknown function	hypothetical protein
CDS	36296	36439	+	B12phi2_CDS_0068	unknown function	hypothetical protein
CDS	36377	37507	-	B12phi2_CDS_0069	unknown function	hypothetical protein
CDS	37538	37666	+	B12phi2_CDS_0070	unknown function	hypothetical protein
CDS	37653	37763	-	B12phi2_CDS_0071	unknown function	hypothetical protein
CDS	37747	38253	-	B12phi2_CDS_0072	other	metallo-protease
CDS	38331	38672	-	B12phi2_CDS_0073	transcription regulation	transcriptional regulator
CDS	38806	38907	-	B12phi2_CDS_0074	unknown function	hypothetical protein
CDS	38880	38978	-	B12phi2_CDS_0075	unknown function	hypothetical protein
CDS	38991	39170	-	B12phi2_CDS_0076	unknown function	hypothetical protein
CDS	39183	39281	+	B12phi2_CDS_0077	unknown function	hypothetical protein
CDS	39422	39583	-	B12phi2_CDS_0078	unknown function	hypothetical protein
CDS	39574	39666	-	B12phi2_CDS_0079	unknown function	hypothetical protein
CDS	39734	40114	-	B12phi2_CDS_0080	transcription regulation	transcriptional regulator
CDS	40158	40286	-	B12phi2_CDS_0081	unknown function	hypothetical protein
CDS	40259	40450	+	B12phi2_CDS_0082	unknown function	hypothetical protein
CDS	40462	41235	+	B12phi2_CDS_0083	unknown function	hypothetical protein
CDS	41241	42044	+	B12phi2_CDS_0084	transcription regulation	anti-repressor
CDS	42085	42693	+	B12phi2_CDS_0085	unknown function	hypothetical protein
CDS	42743	42859	-	B12phi2_CDS_0086	unknown function	hypothetical protein
CDS	42841	43011	+	B12phi2_CDS_0087	unknown function	hypothetical protein
CDS	43173	43565	+	B12phi2_CDS_0088	DNA, RNA and nucleotide metabolism	DNA binding protein
CDS	43546	43695	+	B12phi2_CDS_0089	unknown function	hypothetical protein
CDS	43766	44203	+	B12phi2_CDS_0090	unknown function	hypothetical protein
CDS	44215	45381	+	B12phi2_CDS_0091	DNA, RNA and nucleotide metabolism	exonuclease
CDS	45396	45731	+	B12phi2_CDS_0092	unknown function	hypothetical protein
CDS	45784	46356	+	B12phi2_CDS_0093	transcription regulation	RNA polymerase sigma factor
CDS	46379	46951	+	B12phi2_CDS_0094	DNA, RNA and nucleotide metabolism	Gp2.5-like ssDNA binding protein and ssDNA annealing protein
CDS	46951	48909	+	B12phi2_CDS_0095	DNA, RNA and nucleotide metabolism	DNA polymerase
CDS	48921	51338	+	B12phi2_CDS_0096	DNA, RNA and nucleotide metabolism	DNA helicase
CDS	51322	51444	-	B12phi2_CDS_0097	unknown function	hypothetical protein
CDS	51445	51642	-	B12phi2_CDS_0098	unknown function	hypothetical protein
CDS	51693	51956	+	B12phi2_CDS_0099	DNA, RNA and nucleotide metabolism	endonuclease
CDS	51905	53275	+	B12phi2_CDS_0100	DNA, RNA and nucleotide metabolism	DNA helicase
CDS	53299	53436	+	B12phi2_CDS_0101	unknown function	hypothetical protein
CDS	53429	53908	+	B12phi2_CDS_0102	unknown function	hypothetical protein
CDS	54047	54316	+	B12phi2_CDS_0103	unknown function	hypothetical protein
CDS	54383	54544	+	B12phi2_CDS_0104	unknown function	hypothetical protein
CDS	54572	54772	-	B12phi2_CDS_0105	unknown function	hypothetical protein
CDS	54915	55847	+	B12phi2_CDS_0106	unknown function	hypothetical protein
CDS	55878	56417	+	B12phi2_CDS_0107	unknown function	hypothetical protein
CDS	56500	57162	+	B12phi2_CDS_0108	head and packaging	terminase small subunit

## Sheet: B1_2_phi3
B1_2 ECE1 - Pharokka-annotated phage genome B1_2_phi3
Type	Start	Stop	Strand	Locus tag	Function	Product
CDS	1	1323	+	B12phi3_CDS_0001	head and packaging	terminase large subunit
CDS	1324	2736	+	B12phi3_CDS_0002	head and packaging	portal protein
CDS	2737	3960	+	B12phi3_CDS_0003	head and packaging	minor head protein
CDS	3962	4288	+	B12phi3_CDS_0004	unknown function	hypothetical protein
CDS	4305	4586	+	B12phi3_CDS_0005	unknown function	hypothetical protein
CDS	4718	5290	+	B12phi3_CDS_0006	head and packaging	head scaffolding protein
CDS	5301	6374	+	B12phi3_CDS_0007	head and packaging	major head protein
CDS	6378	6710	+	B12phi3_CDS_0008	connector	head-tail adaptor
CDS	6712	7146	+	B12phi3_CDS_0009	unknown function	hypothetical protein
CDS	7153	7500	+	B12phi3_CDS_0010	head and packaging	minor head protein
CDS	7497	7928	+	B12phi3_CDS_0011	connector	tail completion
CDS	7931	8731	+	B12phi3_CDS_0012	unknown function	hypothetical protein
CDS	8789	9151	+	B12phi3_CDS_0013	unknown function	hypothetical protein
CDS	9151	9759	+	B12phi3_CDS_0014	unknown function	hypothetical protein
CDS	9831	10472	+	B12phi3_CDS_0015	unknown function	hypothetical protein
CDS	10578	15881	+	B12phi3_CDS_0016	tail	tail length tape measure protein
CDS	16004	16738	+	B12phi3_CDS_0017	tail	distal tail protein Dit
CDS	16868	18868	+	B12phi3_CDS_0018	other	tail protein with peptidase activity
CDS	18893	19135	+	B12phi3_CDS_0019	unknown function	hypothetical protein
CDS	19150	21612	+	B12phi3_CDS_0020	tail	tail fiber protein
CDS	21612	23495	+	B12phi3_CDS_0021	tail	tail fiber protein
CDS	23582	23845	+	B12phi3_CDS_0022	lysis	holin
CDS	23846	24652	+	B12phi3_CDS_0023	lysis	endolysin
CDS	24671	24763	-	B12phi3_CDS_0024	unknown function	hypothetical protein
CDS	24811	25068	-	B12phi3_CDS_0025	unknown function	hypothetical protein
CDS	25114	25551	-	B12phi3_CDS_0026	unknown function	hypothetical protein
CDS	25723	26019	+	B12phi3_CDS_0027	unknown function	hypothetical protein
CDS	26060	26530	+	B12phi3_CDS_0028	unknown function	hypothetical protein
CDS	26579	26668	-	B12phi3_CDS_0029	unknown function	hypothetical protein
CDS	26763	27044	-	B12phi3_CDS_0030	unknown function	hypothetical protein
CDS	27188	27523	-	B12phi3_CDS_0031	unknown function	hypothetical protein
CDS	27524	28336	-	B12phi3_CDS_0032	DNA, RNA and nucleotide metabolism	ParA-like partition protein
CDS	28302	28397	+	B12phi3_CDS_0033	unknown function	hypothetical protein
CDS	28575	28769	+	B12phi3_CDS_0034	unknown function	hypothetical protein
CDS	28808	28969	-	B12phi3_CDS_0035	moron, auxiliary metabolic gene and host takeover	membrane protein
CDS	29043	29171	-	B12phi3_CDS_0036	unknown function	hypothetical protein
CDS	29131	29223	+	B12phi3_CDS_0037	unknown function	hypothetical protein
CDS	29417	29554	-	B12phi3_CDS_0038	unknown function	hypothetical protein
CDS	29648	29749	-	B12phi3_CDS_0039	unknown function	hypothetical protein
CDS	29765	29860	-	B12phi3_CDS_0040	unknown function	hypothetical protein
CDS	29929	30051	+	B12phi3_CDS_0041	unknown function	hypothetical protein
CDS	30069	32234	+	B12phi3_CDS_0042	unknown function	hypothetical protein
CDS	32246	32482	+	B12phi3_CDS_0043	DNA, RNA and nucleotide metabolism	restriction enzyme III
CDS	32503	32841	+	B12phi3_CDS_0044	unknown function	hypothetical protein
CDS	33131	33223	-	B12phi3_CDS_0045	unknown function	hypothetical protein
CDS	33285	33440	+	B12phi3_CDS_0046	unknown function	hypothetical protein
CDS	33475	33843	-	B12phi3_CDS_0047	unknown function	hypothetical protein
CDS	33944	34039	+	B12phi3_CDS_0048	unknown function	hypothetical protein
CDS	34012	34188	+	B12phi3_CDS_0049	unknown function	hypothetical protein
CDS	34178	34384	+	B12phi3_CDS_0050	unknown function	hypothetical protein
CDS	34399	35289	+	B12phi3_CDS_0051	DNA, RNA and nucleotide metabolism	replication initiation protein
CDS	35314	35760	+	B12phi3_CDS_0052	unknown function	hypothetical protein
CDS	35784	35915	+	B12phi3_CDS_0053	unknown function	hypothetical protein
CDS	35961	36242	+	B12phi3_CDS_0054	unknown function	hypothetical protein
CDS	36280	36624	-	B12phi3_CDS_0055	unknown function	hypothetical protein
CDS	36713	36886	+	B12phi3_CDS_0056	unknown function	hypothetical protein
CDS	36873	37238	+	B12phi3_CDS_0057	unknown function	hypothetical protein
CDS	37258	37434	+	B12phi3_CDS_0058	unknown function	hypothetical protein
CDS	37427	37642	+	B12phi3_CDS_0059	unknown function	hypothetical protein
CDS	37701	37874	+	B12phi3_CDS_0060	unknown function	hypothetical protein
CDS	37889	38293	+	B12phi3_CDS_0061	DNA, RNA and nucleotide metabolism	single strand DNA binding protein
CDS	38378	38701	+	B12phi3_CDS_0062	unknown function	hypothetical protein
CDS	38713	39075	+	B12phi3_CDS_0063	unknown function	hypothetical protein
CDS	39062	39232	+	B12phi3_CDS_0064	unknown function	hypothetical protein
CDS	39244	39816	+	B12phi3_CDS_0065	transcription regulation	transcriptional regulator
CDS	39903	40031	-	B12phi3_CDS_0066	unknown function	hypothetical protein
CDS	40036	40602	+	B12phi3_CDS_0067	integration and excision	integrase
CDS	40599	40715	+	B12phi3_CDS_0068	unknown function	hypothetical protein
CDS	40787	40918	+	B12phi3_CDS_0069	unknown function	hypothetical protein
CDS	41040	41636	+	B12phi3_CDS_0070	DNA, RNA and nucleotide metabolism	DNA invertase
CDS	41761	42357	+	B12phi3_CDS_0071	head and packaging	terminase small subunit

## Sheet: B1_2_phi4
B1_2 ECE2 - Prokka-annotated region B1_2_phi4
Type	Start	Stop	Strand	Original genome locus tag	Product
CDS	1	570	+	CDIFB12_38850	hypothetical protein
CDS	1102	1452	-	CDIFB12_38860	hypothetical protein
CDS	1465	1935	-	CDIFB12_38870	hypothetical protein
CDS	2164	2391	-	CDIFB12_38880	hypothetical protein
CDS	2622	2876	-	CDIFB12_38890	hypothetical protein
CDS	3132	4244	+	CDIFB12_38900	MobA/MobL family protein
CDS	4597	5841	+	CDIFB12_38910	hypothetical protein
CDS	5968	6303	+	CDIFB12_38920	hypothetical protein
CDS	6924	7400	+	CDIFB12_38930	hypothetical protein

## Sheet: SC084-01-01_phi1
SC084-01-01 chromosome 1151245-1220747 bp - Pharokka-annotated phage genome SC084-01-01_phi1
Type	Start	Stop	Strand	Locus tag	Function	Product
CDS	1	1344	+	SC0840101phi1_CDS_0001	head and packaging	terminase large subunit
CDS	1344	2867	+	SC0840101phi1_CDS_0002	head and packaging	portal protein
CDS	2880	4469	+	SC0840101phi1_CDS_0003	head and packaging	head morphogenesis
CDS	4482	4652	+	SC0840101phi1_CDS_0004	unknown function	hypothetical protein
CDS	4721	5374	+	SC0840101phi1_CDS_0005	head and packaging	head scaffolding protein
CDS	5386	5742	+	SC0840101phi1_CDS_0006	head and packaging	major head protein
CDS	5766	6794	+	SC0840101phi1_CDS_0007	head and packaging	major head protein
CDS	6811	7011	+	SC0840101phi1_CDS_0008	unknown function	hypothetical protein
CDS	7014	7331	+	SC0840101phi1_CDS_0009	unknown function	hypothetical protein
CDS	7328	7711	+	SC0840101phi1_CDS_0010	unknown function	hypothetical protein
CDS	7724	8134	+	SC0840101phi1_CDS_0011	unknown function	hypothetical protein
CDS	8136	8960	+	SC0840101phi1_CDS_0012	unknown function	hypothetical protein
CDS	8973	9176	+	SC0840101phi1_CDS_0013	unknown function	hypothetical protein
CDS	9178	10599	+	SC0840101phi1_CDS_0014	tail	tail sheath
CDS	10615	11028	+	SC0840101phi1_CDS_0015	tail	tail protein
CDS	11112	11606	+	SC0840101phi1_CDS_0016	tail	tail protein XkdN-like
CDS	11612	11764	+	SC0840101phi1_CDS_0017	unknown function	hypothetical protein
CDS	11807	16057	+	SC0840101phi1_CDS_0018	tail	tail length tape measure protein
CDS	16139	16867	+	SC0840101phi1_CDS_0019	unknown function	hypothetical protein
CDS	16937	17608	+	SC0840101phi1_CDS_0020	lysis	endolysin
CDS	17605	18567	+	SC0840101phi1_CDS_0021	tail	tail protein
CDS	18560	18925	+	SC0840101phi1_CDS_0022	unknown function	hypothetical protein
CDS	18900	19358	+	SC0840101phi1_CDS_0023	tail	baseplate wedge subunit
CDS	19367	20500	+	SC0840101phi1_CDS_0024	tail	tail protein
CDS	20524	21267	+	SC0840101phi1_CDS_0025	tail	baseplate protein
CDS	21307	21648	+	SC0840101phi1_CDS_0026	tail	tail collar fiber protein
CDS	21660	22277	+	SC0840101phi1_CDS_0027	tail	tail fiber protein
CDS	22292	24001	+	SC0840101phi1_CDS_0028	unknown function	hypothetical protein
CDS	24016	24312	+	SC0840101phi1_CDS_0029	other	rhodanese-related sulfurtransferase
CDS	24312	24494	+	SC0840101phi1_CDS_0030	unknown function	hypothetical protein
CDS	24529	24759	+	SC0840101phi1_CDS_0031	other	hemolysin
CDS	24779	25036	+	SC0840101phi1_CDS_0032	lysis	holin
CDS	25036	25833	+	SC0840101phi1_CDS_0033	lysis	endolysin
CDS	25929	26276	+	SC0840101phi1_CDS_0034	unknown function	hypothetical protein
CDS	26314	26409	-	SC0840101phi1_CDS_0035	unknown function	hypothetical protein
CDS	26442	26960	+	SC0840101phi1_CDS_0036	unknown function	hypothetical protein
CDS	27024	28610	-	SC0840101phi1_CDS_0037	unknown function	hypothetical protein
CDS	28586	29107	-	SC0840101phi1_CDS_0038	other	metallo-protease
CDS	29558	29671	-	SC0840101phi1_CDS_0039	unknown function	hypothetical protein
CDS	29675	29785	-	SC0840101phi1_CDS_0040	unknown function	hypothetical protein
CDS	29809	29997	-	SC0840101phi1_CDS_0041	unknown function	hypothetical protein
CDS	30057	30260	-	SC0840101phi1_CDS_0042	unknown function	hypothetical protein
CDS	30251	30427	+	SC0840101phi1_CDS_0043	unknown function	hypothetical protein
CDS	30555	30671	+	SC0840101phi1_CDS_0044	unknown function	hypothetical protein
CDS	30800	30919	+	SC0840101phi1_CDS_0045	unknown function	hypothetical protein
CDS	30999	31325	+	SC0840101phi1_CDS_0046	transcription regulation	transcriptional regulator
CDS	31435	31818	+	SC0840101phi1_CDS_0047	transcription regulation	transcriptional regulator
CDS	31843	31962	-	SC0840101phi1_CDS_0048	unknown function	hypothetical protein
CDS	32012	32587	+	SC0840101phi1_CDS_0049	unknown function	hypothetical protein
CDS	32613	33026	+	SC0840101phi1_CDS_0050	unknown function	hypothetical protein
CDS	33030	33773	+	SC0840101phi1_CDS_0051	unknown function	hypothetical protein
CDS	33773	34243	+	SC0840101phi1_CDS_0052	unknown function	hypothetical protein
CDS	34260	35018	+	SC0840101phi1_CDS_0053	unknown function	hypothetical protein
CDS	35002	35844	+	SC0840101phi1_CDS_0054	unknown function	hypothetical protein
CDS	35797	35916	-	SC0840101phi1_CDS_0055	unknown function	hypothetical protein
CDS	36004	36909	-	SC0840101phi1_CDS_0056	unknown function	hypothetical protein
CDS	36967	37095	-	SC0840101phi1_CDS_0057	unknown function	hypothetical protein
CDS	37271	38005	+	SC0840101phi1_CDS_0058	unknown function	hypothetical protein
CDS	38152	38280	-	SC0840101phi1_CDS_0059	unknown function	hypothetical protein
CDS	38216	39397	+	SC0840101phi1_CDS_0060	unknown function	hypothetical protein
CDS	39420	39953	+	SC0840101phi1_CDS_0061	unknown function	hypothetical protein
CDS	40072	40347	+	SC0840101phi1_CDS_0062	unknown function	hypothetical protein
CDS	40486	40584	+	SC0840101phi1_CDS_0063	unknown function	hypothetical protein
CDS	40590	42290	+	SC0840101phi1_CDS_0064	moron, auxiliary metabolic gene and host takeover	ABC transporter
CDS	42703	44157	+	SC0840101phi1_CDS_0065	unknown function	hypothetical protein
CDS	44186	44395	+	SC0840101phi1_CDS_0066	unknown function	hypothetical protein
CDS	44415	45809	+	SC0840101phi1_CDS_0067	unknown function	hypothetical protein
CDS	45793	45939	-	SC0840101phi1_CDS_0068	unknown function	hypothetical protein
CDS	45952	46047	-	SC0840101phi1_CDS_0069	unknown function	hypothetical protein
CDS	46049	46264	+	SC0840101phi1_CDS_0070	unknown function	hypothetical protein
CDS	46343	47509	-	SC0840101phi1_CDS_0071	unknown function	hypothetical protein
CDS	47646	47801	-	SC0840101phi1_CDS_0072	unknown function	hypothetical protein
CDS	47911	48132	-	SC0840101phi1_CDS_0073	transcription regulation	transcriptional regulator
CDS	48407	48553	+	SC0840101phi1_CDS_0074	unknown function	hypothetical protein
CDS	48590	48967	-	SC0840101phi1_CDS_0075	transcription regulation	transcriptional regulator
CDS	49032	49148	-	SC0840101phi1_CDS_0076	unknown function	hypothetical protein
CDS	49191	49427	+	SC0840101phi1_CDS_0077	unknown function	hypothetical protein
CDS	49396	50184	+	SC0840101phi1_CDS_0078	transcription regulation	anti-repressor
CDS	50230	50376	+	SC0840101phi1_CDS_0079	transcription regulation	Arc-like repressor
CDS	50362	50673	-	SC0840101phi1_CDS_0080	transcription regulation	Arc-like repressor
CDS	50738	50830	-	SC0840101phi1_CDS_0081	unknown function	hypothetical protein
CDS	50794	50964	+	SC0840101phi1_CDS_0082	transcription regulation	Arc-like repressor
CDS	50967	51758	+	SC0840101phi1_CDS_0083	transcription regulation	anti-repressor
CDS	51815	51952	+	SC0840101phi1_CDS_0084	transcription regulation	Arc-like repressor
CDS	51964	52131	-	SC0840101phi1_CDS_0085	transcription regulation	Arc-like repressor
CDS	52106	52204	+	SC0840101phi1_CDS_0086	unknown function	hypothetical protein
CDS	52254	52430	+	SC0840101phi1_CDS_0087	transcription regulation	Arc-like repressor
CDS	52423	53061	+	SC0840101phi1_CDS_0088	unknown function	hypothetical protein
CDS	53090	53275	+	SC0840101phi1_CDS_0089	unknown function	hypothetical protein
CDS	53265	53417	-	SC0840101phi1_CDS_0090	unknown function	hypothetical protein
CDS	53476	53673	+	SC0840101phi1_CDS_0091	unknown function	hypothetical protein
CDS	53712	54146	+	SC0840101phi1_CDS_0092	DNA, RNA and nucleotide metabolism	DNA binding protein
CDS	54147	54293	+	SC0840101phi1_CDS_0093	unknown function	hypothetical protein
CDS	54296	54613	+	SC0840101phi1_CDS_0094	unknown function	hypothetical protein
CDS	54691	55200	+	SC0840101phi1_CDS_0095	unknown function	hypothetical protein
CDS	55210	55818	+	SC0840101phi1_CDS_0096	DNA, RNA and nucleotide metabolism	Erf-like ssDNA annealing protein
CDS	55819	56709	+	SC0840101phi1_CDS_0097	unknown function	hypothetical protein
CDS	56770	56943	+	SC0840101phi1_CDS_0098	unknown function	hypothetical protein
CDS	56959	57366	+	SC0840101phi1_CDS_0099	DNA, RNA and nucleotide metabolism	single strand DNA binding protein
CDS	57436	57597	+	SC0840101phi1_CDS_0100	unknown function	hypothetical protein
CDS	57602	57823	+	SC0840101phi1_CDS_0101	unknown function	hypothetical protein
CDS	57841	58221	+	SC0840101phi1_CDS_0102	unknown function	hypothetical protein
CDS	58205	58339	+	SC0840101phi1_CDS_0103	unknown function	hypothetical protein
CDS	58326	58775	+	SC0840101phi1_CDS_0104	unknown function	hypothetical protein
CDS	58759	58875	+	SC0840101phi1_CDS_0105	unknown function	hypothetical protein
CDS	58878	59054	+	SC0840101phi1_CDS_0106	unknown function	hypothetical protein
CDS	59168	59857	+	SC0840101phi1_CDS_0107	unknown function	hypothetical protein
CDS	59866	60084	+	SC0840101phi1_CDS_0108	unknown function	hypothetical protein
CDS	60096	61091	+	SC0840101phi1_CDS_0109	unknown function	hypothetical protein
CDS	61100	61825	+	SC0840101phi1_CDS_0110	unknown function	hypothetical protein
CDS	61822	61983	+	SC0840101phi1_CDS_0111	unknown function	hypothetical protein
CDS	61986	62294	+	SC0840101phi1_CDS_0112	unknown function	hypothetical protein
CDS	62336	62674	+	SC0840101phi1_CDS_0113	unknown function	hypothetical protein
CDS	62655	62861	+	SC0840101phi1_CDS_0114	unknown function	hypothetical protein
CDS	62892	63077	+	SC0840101phi1_CDS_0115	unknown function	hypothetical protein
CDS	63105	63218	+	SC0840101phi1_CDS_0116	unknown function	hypothetical protein
CDS	63215	63622	+	SC0840101phi1_CDS_0117	DNA, RNA and nucleotide metabolism	RusA-like Holliday junction resolvase
CDS	63724	64572	+	SC0840101phi1_CDS_0118	transcription regulation	anti-repressor
CDS	64725	65207	+	SC0840101phi1_CDS_0119	transcription regulation	transcriptional regulator
CDS	65351	65527	-	SC0840101phi1_CDS_0120	unknown function	hypothetical protein
CDS	65521	66276	+	SC0840101phi1_CDS_0121	unknown function	hypothetical protein
CDS	66310	67458	+	SC0840101phi1_CDS_0122	transcription regulation	transcriptional regulator
CDS	67527	67658	+	SC0840101phi1_CDS_0123	unknown function	hypothetical protein
CDS	67615	67704	+	SC0840101phi1_CDS_0124	unknown function	hypothetical protein
CDS	67912	68037	+	SC0840101phi1_CDS_0125	unknown function	hypothetical protein
CDS	68091	68768	+	SC0840101phi1_CDS_0126	unknown function	hypothetical protein
CDS	68876	69502	+	SC0840101phi1_CDS_0127	head and packaging	terminase small subunit

## Sheet: SC084-01-01_phi2
SC084-01-01 ECE1 - Pharokka-annotated phage genome SC084-01-01_phi2
Type	Start	Stop	Strand	Locus tag	Function	Product
CDS	1	1740	+	SC0840101phi2_CDS_0001	head and packaging	terminase large subunit
CDS	1756	1944	+	SC0840101phi2_CDS_0002	unknown function	hypothetical protein
CDS	1957	3234	+	SC0840101phi2_CDS_0003	unknown function	hypothetical protein
CDS	3212	3973	+	SC0840101phi2_CDS_0004	head and packaging	minor head protein
CDS	4032	4358	+	SC0840101phi2_CDS_0005	unknown function	hypothetical protein
CDS	4384	4986	+	SC0840101phi2_CDS_0006	head and packaging	head scaffolding protein
CDS	5015	5938	+	SC0840101phi2_CDS_0007	head and packaging	major head protein
CDS	5952	6224	+	SC0840101phi2_CDS_0008	unknown function	hypothetical protein
CDS	6208	6588	+	SC0840101phi2_CDS_0009	connector	head-tail adaptor
CDS	6600	6947	+	SC0840101phi2_CDS_0010	connector	head-tail adaptor
CDS	6947	7303	+	SC0840101phi2_CDS_0011	connector	tail completion or Neck1 protein
CDS	7432	7761	+	SC0840101phi2_CDS_0012	unknown function	hypothetical protein
CDS	7762	8817	+	SC0840101phi2_CDS_0013	tail	tail sheath
CDS	8833	9273	+	SC0840101phi2_CDS_0014	tail	tail protein
CDS	9289	9705	+	SC0840101phi2_CDS_0015	tail	tail protein XkdN-like
CDS	9732	9881	+	SC0840101phi2_CDS_0016	unknown function	hypothetical protein
CDS	9885	13277	+	SC0840101phi2_CDS_0017	tail	tail length tape measure protein
CDS	13324	13800	+	SC0840101phi2_CDS_0018	unknown function	hypothetical protein
CDS	13858	14493	+	SC0840101phi2_CDS_0019	unknown function	hypothetical protein
CDS	14574	16250	+	SC0840101phi2_CDS_0020	unknown function	hypothetical protein
CDS	16297	16596	+	SC0840101phi2_CDS_0021	unknown function	hypothetical protein
CDS	16589	17023	+	SC0840101phi2_CDS_0022	tail	baseplate wedge subunit
CDS	16995	18068	+	SC0840101phi2_CDS_0023	tail	tail protein
CDS	18070	18684	+	SC0840101phi2_CDS_0024	tail	tail protein
CDS	18685	19467	+	SC0840101phi2_CDS_0025	tail	tail fiber protein
CDS	19487	20974	+	SC0840101phi2_CDS_0026	unknown function	hypothetical protein
CDS	20990	21283	+	SC0840101phi2_CDS_0027	other	rhodanese-related sulfurtransferase
CDS	21283	21465	+	SC0840101phi2_CDS_0028	unknown function	hypothetical protein
CDS	21563	21781	+	SC0840101phi2_CDS_0029	unknown function	hypothetical protein
CDS	21849	22280	+	SC0840101phi2_CDS_0030	unknown function	hypothetical protein
CDS	22280	23116	+	SC0840101phi2_CDS_0031	unknown function	hypothetical protein
CDS	23175	23945	+	SC0840101phi2_CDS_0032	unknown function	hypothetical protein
CDS	23856	23960	-	SC0840101phi2_CDS_0033	unknown function	hypothetical protein
CDS	24242	24382	+	SC0840101phi2_CDS_0034	unknown function	hypothetical protein
CDS	24379	24492	+	SC0840101phi2_CDS_0035	unknown function	hypothetical protein
CDS	24625	25071	-	SC0840101phi2_CDS_0036	unknown function	hypothetical protein
CDS	25153	26058	-	SC0840101phi2_CDS_0037	DNA, RNA and nucleotide metabolism	partition protein
CDS	26077	26280	-	SC0840101phi2_CDS_0038	unknown function	hypothetical protein
CDS	26273	26362	-	SC0840101phi2_CDS_0039	unknown function	hypothetical protein
CDS	26419	26517	+	SC0840101phi2_CDS_0040	unknown function	hypothetical protein
CDS	26510	26968	-	SC0840101phi2_CDS_0041	unknown function	hypothetical protein
CDS	27003	27305	-	SC0840101phi2_CDS_0042	unknown function	hypothetical protein
CDS	27693	27845	-	SC0840101phi2_CDS_0043	unknown function	hypothetical protein
CDS	27965	28699	-	SC0840101phi2_CDS_0044	unknown function	hypothetical protein
CDS	28719	29519	-	SC0840101phi2_CDS_0045	unknown function	hypothetical protein
CDS	29539	30705	-	SC0840101phi2_CDS_0046	unknown function	hypothetical protein
CDS	31146	31835	+	SC0840101phi2_CDS_0047	DNA, RNA and nucleotide metabolism	segregation and condensation complex subunit ScpB
CDS	31984	32367	-	SC0840101phi2_CDS_0048	transcription regulation	transcriptional regulator
CDS	32467	32586	-	SC0840101phi2_CDS_0049	unknown function	hypothetical protein
CDS	32610	32708	-	SC0840101phi2_CDS_0050	unknown function	hypothetical protein
CDS	32764	32901	-	SC0840101phi2_CDS_0051	unknown function	hypothetical protein
CDS	32952	33107	+	SC0840101phi2_CDS_0052	unknown function	hypothetical protein
CDS	33133	33501	-	SC0840101phi2_CDS_0053	unknown function	hypothetical protein
CDS	33470	33685	-	SC0840101phi2_CDS_0054	unknown function	hypothetical protein
CDS	33673	33834	+	SC0840101phi2_CDS_0055	unknown function	hypothetical protein
CDS	33857	34081	+	SC0840101phi2_CDS_0056	unknown function	hypothetical protein
CDS	34110	34841	+	SC0840101phi2_CDS_0057	DNA, RNA and nucleotide metabolism	replication initiation protein
CDS	34870	35055	+	SC0840101phi2_CDS_0058	unknown function	hypothetical protein
CDS	35082	35300	+	SC0840101phi2_CDS_0059	unknown function	hypothetical protein
CDS	35319	35525	-	SC0840101phi2_CDS_0060	unknown function	hypothetical protein
CDS	35636	35803	-	SC0840101phi2_CDS_0061	unknown function	hypothetical protein
CDS	35877	36134	-	SC0840101phi2_CDS_0062	unknown function	hypothetical protein
CDS	36189	36314	-	SC0840101phi2_CDS_0063	unknown function	hypothetical protein
CDS	36357	36590	+	SC0840101phi2_CDS_0064	unknown function	hypothetical protein
CDS	36612	37943	+	SC0840101phi2_CDS_0065	DNA, RNA and nucleotide metabolism	DnaB-like replicative helicase
CDS	38085	38192	+	SC0840101phi2_CDS_0066	unknown function	hypothetical protein
CDS	38317	38703	+	SC0840101phi2_CDS_0067	DNA, RNA and nucleotide metabolism	replication terminator
CDS	38754	39458	+	SC0840101phi2_CDS_0068	unknown function	hypothetical protein
CDS	39516	39698	+	SC0840101phi2_CDS_0069	unknown function	hypothetical protein
CDS	39695	40072	+	SC0840101phi2_CDS_0070	DNA, RNA and nucleotide metabolism	single strand DNA binding protein
CDS	40089	40634	+	SC0840101phi2_CDS_0071	transcription regulation	RNA polymerase sigma factor
CDS	40663	40821	+	SC0840101phi2_CDS_0072	unknown function	hypothetical protein
CDS	40824	41150	+	SC0840101phi2_CDS_0073	unknown function	hypothetical protein
CDS	41150	41686	+	SC0840101phi2_CDS_0074	head and packaging	virion structural protein
CDS	41698	42504	+	SC0840101phi2_CDS_0075	unknown function	hypothetical protein
CDS	42529	42789	+	SC0840101phi2_CDS_0076	unknown function	hypothetical protein
CDS	42790	43431	+	SC0840101phi2_CDS_0077	unknown function	hypothetical protein
CDS	43486	43971	+	SC0840101phi2_CDS_0078	unknown function	hypothetical protein
CDS	43991	44248	+	SC0840101phi2_CDS_0079	unknown function	hypothetical protein
CDS	44357	44800	+	SC0840101phi2_CDS_0080	transcription regulation	transcriptional regulator
CDS	44846	44965	+	SC0840101phi2_CDS_0081	unknown function	hypothetical protein
CDS	44943	45488	+	SC0840101phi2_CDS_0082	unknown function	hypothetical protein
CDS	45492	46136	+	SC0840101phi2_CDS_0083	integration and excision	integrase
CDS	46351	46809	+	SC0840101phi2_CDS_0084	head and packaging	terminase small subunit

## Sheet: SC084-01-01_phi3
SC084-01-01 ECE2 - Pharokka-annotated phage genome SC084-01-01_phi3
Type	Start	Stop	Strand	Locus tag	Function	Product
CDS	1	1749	+	SC0840101phi3_CDS_0001	head and packaging	terminase large subunit
CDS	1743	1838	+	SC0840101phi3_CDS_0002	unknown function	hypothetical protein
CDS	1832	3244	+	SC0840101phi3_CDS_0003	head and packaging	portal protein
CDS	3247	3438	+	SC0840101phi3_CDS_0004	unknown function	hypothetical protein
CDS	3445	4878	+	SC0840101phi3_CDS_0005	unknown function	hypothetical protein
CDS	4893	5390	+	SC0840101phi3_CDS_0006	unknown function	hypothetical protein
CDS	5478	6488	+	SC0840101phi3_CDS_0007	unknown function	hypothetical protein
CDS	6541	7173	+	SC0840101phi3_CDS_0008	unknown function	hypothetical protein
CDS	7248	7817	+	SC0840101phi3_CDS_0009	unknown function	hypothetical protein
CDS	7819	8808	+	SC0840101phi3_CDS_0010	unknown function	hypothetical protein
CDS	8868	9317	+	SC0840101phi3_CDS_0011	unknown function	hypothetical protein
CDS	9317	10120	+	SC0840101phi3_CDS_0012	unknown function	hypothetical protein
CDS	10163	10978	+	SC0840101phi3_CDS_0013	head and packaging	virion structural protein
CDS	11057	11860	+	SC0840101phi3_CDS_0014	unknown function	hypothetical protein
CDS	11874	12323	+	SC0840101phi3_CDS_0015	unknown function	hypothetical protein
CDS	12324	12761	+	SC0840101phi3_CDS_0016	unknown function	hypothetical protein
CDS	12913	13050	-	SC0840101phi3_CDS_0017	unknown function	hypothetical protein
CDS	13100	13189	-	SC0840101phi3_CDS_0018	unknown function	hypothetical protein
CDS	13251	13358	+	SC0840101phi3_CDS_0019	unknown function	hypothetical protein
CDS	13543	13653	+	SC0840101phi3_CDS_0020	unknown function	hypothetical protein
CDS	13646	13741	+	SC0840101phi3_CDS_0021	unknown function	hypothetical protein
CDS	14044	14178	+	SC0840101phi3_CDS_0022	unknown function	hypothetical protein
CDS	14256	17483	+	SC0840101phi3_CDS_0023	unknown function	hypothetical protein
CDS	17572	18021	+	SC0840101phi3_CDS_0024	unknown function	hypothetical protein
CDS	18101	19579	+	SC0840101phi3_CDS_0025	tail	tail length tape measure protein
CDS	19996	20100	-	SC0840101phi3_CDS_0026	unknown function	hypothetical protein
CDS	20255	26257	+	SC0840101phi3_CDS_0027	tail	tail length tape measure protein
CDS	26448	26627	-	SC0840101phi3_CDS_0028	unknown function	hypothetical protein
CDS	26763	26882	+	SC0840101phi3_CDS_0029	unknown function	hypothetical protein
CDS	26863	26958	+	SC0840101phi3_CDS_0030	unknown function	hypothetical protein
CDS	26989	27090	-	SC0840101phi3_CDS_0031	unknown function	hypothetical protein
CDS	27095	27202	+	SC0840101phi3_CDS_0032	unknown function	hypothetical protein
CDS	27398	27562	+	SC0840101phi3_CDS_0033	unknown function	hypothetical protein
CDS	27629	27751	+	SC0840101phi3_CDS_0034	unknown function	hypothetical protein
CDS	27915	29630	+	SC0840101phi3_CDS_0035	tail	minor tail protein
CDS	29632	31554	+	SC0840101phi3_CDS_0036	tail	tail protein
CDS	31556	31711	+	SC0840101phi3_CDS_0037	unknown function	hypothetical protein
CDS	31723	33801	+	SC0840101phi3_CDS_0038	tail	tail fiber protein
CDS	33812	39091	+	SC0840101phi3_CDS_0039	DNA, RNA and nucleotide metabolism	regulator of chromosome condensation
CDS	39103	39426	+	SC0840101phi3_CDS_0040	unknown function	hypothetical protein
CDS	39506	40045	+	SC0840101phi3_CDS_0041	tail	tail fiber protein
CDS	40062	41744	+	SC0840101phi3_CDS_0042	unknown function	hypothetical protein
CDS	41761	42054	+	SC0840101phi3_CDS_0043	other	rhodanese-related sulfurtransferase
CDS	42054	42236	+	SC0840101phi3_CDS_0044	unknown function	hypothetical protein
CDS	42264	44165	+	SC0840101phi3_CDS_0045	tail	tail fiber protein
CDS	44180	44506	+	SC0840101phi3_CDS_0046	unknown function	hypothetical protein
CDS	44532	44702	+	SC0840101phi3_CDS_0047	unknown function	hypothetical protein
CDS	44783	45598	+	SC0840101phi3_CDS_0048	lysis	endolysin
CDS	45610	46227	+	SC0840101phi3_CDS_0049	lysis	endolysin
CDS	46239	46490	+	SC0840101phi3_CDS_0050	lysis	holin
CDS	46491	46802	+	SC0840101phi3_CDS_0051	lysis	holin
CDS	46828	47775	+	SC0840101phi3_CDS_0052	integration and excision	integrase
CDS	47753	47857	-	SC0840101phi3_CDS_0053	unknown function	hypothetical protein
CDS	48097	48459	+	SC0840101phi3_CDS_0054	transcription regulation	transcriptional repressor
CDS	48509	48619	+	SC0840101phi3_CDS_0055	unknown function	hypothetical protein
CDS	48597	48917	+	SC0840101phi3_CDS_0056	transcription regulation	transcriptional regulator
CDS	49072	49980	+	SC0840101phi3_CDS_0057	unknown function	hypothetical protein
CDS	50004	50333	+	SC0840101phi3_CDS_0058	unknown function	hypothetical protein
CDS	50474	50851	-	SC0840101phi3_CDS_0059	transcription regulation	transcriptional regulator
CDS	50904	51008	-	SC0840101phi3_CDS_0060	unknown function	hypothetical protein
CDS	51057	51191	-	SC0840101phi3_CDS_0061	unknown function	hypothetical protein
CDS	51217	51333	+	SC0840101phi3_CDS_0062	unknown function	hypothetical protein
CDS	51428	52540	-	SC0840101phi3_CDS_0063	integration and excision	integrase
CDS	52655	52765	+	SC0840101phi3_CDS_0064	unknown function	hypothetical protein
CDS	52991	53833	+	SC0840101phi3_CDS_0065	unknown function	hypothetical protein
CDS	53836	55146	+	SC0840101phi3_CDS_0066	integration and excision	transposase
CDS	55234	55893	-	SC0840101phi3_CDS_0067	unknown function	hypothetical protein
CDS	55902	56450	-	SC0840101phi3_CDS_0068	DNA, RNA and nucleotide metabolism	dUTPase
CDS	56474	56968	-	SC0840101phi3_CDS_0069	DNA, RNA and nucleotide metabolism	RuvC-like Holliday junction resolvase
CDS	56959	57531	-	SC0840101phi3_CDS_0070	other	guanylate kinase
CDS	57531	57914	-	SC0840101phi3_CDS_0071	unknown function	hypothetical protein
CDS	57947	58777	-	SC0840101phi3_CDS_0072	other	DNA methyltransferase
CDS	58811	59932	-	SC0840101phi3_CDS_0073	other	DNA methyltransferase
CDS	59984	60784	-	SC0840101phi3_CDS_0074	DNA, RNA and nucleotide metabolism	exonuclease
CDS	60859	61089	-	SC0840101phi3_CDS_0075	unknown function	hypothetical protein
CDS	61079	61336	-	SC0840101phi3_CDS_0076	unknown function	hypothetical protein
CDS	61320	61574	-	SC0840101phi3_CDS_0077	unknown function	hypothetical protein
CDS	61571	62098	-	SC0840101phi3_CDS_0078	other	spore protease
CDS	62109	62753	-	SC0840101phi3_CDS_0079	other	NinI-like serine-threonine phosphatase
CDS	62795	63196	-	SC0840101phi3_CDS_0080	unknown function	hypothetical protein
CDS	63262	64113	-	SC0840101phi3_CDS_0081	unknown function	hypothetical protein
CDS	64134	64406	-	SC0840101phi3_CDS_0082	unknown function	hypothetical protein
CDS	64511	65572	-	SC0840101phi3_CDS_0083	DNA, RNA and nucleotide metabolism	DNA primase
CDS	65582	67093	-	SC0840101phi3_CDS_0084	DNA, RNA and nucleotide metabolism	DnaB-like replicative helicase
CDS	67149	67700	-	SC0840101phi3_CDS_0085	unknown function	hypothetical protein
CDS	67761	68318	-	SC0840101phi3_CDS_0086	DNA, RNA and nucleotide metabolism	Erf-like ssDNA annealing protein
CDS	68358	69251	-	SC0840101phi3_CDS_0087	unknown function	hypothetical protein
CDS	69297	69962	-	SC0840101phi3_CDS_0088	unknown function	hypothetical protein
CDS	69974	70534	-	SC0840101phi3_CDS_0089	unknown function	hypothetical protein
CDS	70560	70787	-	SC0840101phi3_CDS_0090	unknown function	hypothetical protein
CDS	70832	70987	-	SC0840101phi3_CDS_0091	unknown function	hypothetical protein
CDS	70997	71428	-	SC0840101phi3_CDS_0092	unknown function	hypothetical protein
CDS	71422	72543	-	SC0840101phi3_CDS_0093	unknown function	hypothetical protein
CDS	72618	72938	-	SC0840101phi3_CDS_0094	unknown function	hypothetical protein
CDS	72938	73123	-	SC0840101phi3_CDS_0095	unknown function	hypothetical protein
CDS	73292	76363	-	SC0840101phi3_CDS_0096	DNA, RNA and nucleotide metabolism	DNA polymerase
CDS	76445	76636	-	SC0840101phi3_CDS_0097	unknown function	hypothetical protein
CDS	76691	76900	-	SC0840101phi3_CDS_0098	unknown function	hypothetical protein
CDS	76915	77517	-	SC0840101phi3_CDS_0099	other	DNA methyltransferase
CDS	77607	77933	-	SC0840101phi3_CDS_0100	unknown function	hypothetical protein
CDS	77960	78055	-	SC0840101phi3_CDS_0101	unknown function	hypothetical protein
CDS	78099	78266	-	SC0840101phi3_CDS_0102	unknown function	hypothetical protein
CDS	78278	78526	-	SC0840101phi3_CDS_0103	unknown function	hypothetical protein
CDS	78642	78995	-	SC0840101phi3_CDS_0104	unknown function	hypothetical protein
CDS	79021	79326	-	SC0840101phi3_CDS_0105	unknown function	hypothetical protein
CDS	79328	79471	-	SC0840101phi3_CDS_0106	unknown function	hypothetical protein
CDS	79487	79606	-	SC0840101phi3_CDS_0107	unknown function	hypothetical protein
CDS	79581	79754	-	SC0840101phi3_CDS_0108	unknown function	hypothetical protein
CDS	79785	80195	-	SC0840101phi3_CDS_0109	unknown function	hypothetical protein
CDS	80238	80471	-	SC0840101phi3_CDS_0110	unknown function	hypothetical protein
CDS	80498	80899	-	SC0840101phi3_CDS_0111	unknown function	hypothetical protein
CDS	80939	82192	-	SC0840101phi3_CDS_0112	DNA, RNA and nucleotide metabolism	tRNA splicing ligase
CDS	82236	82517	-	SC0840101phi3_CDS_0113	unknown function	hypothetical protein
CDS	82549	82674	+	SC0840101phi3_CDS_0114	unknown function	hypothetical protein
CDS	82678	83124	-	SC0840101phi3_CDS_0115	unknown function	hypothetical protein
CDS	83151	83306	-	SC0840101phi3_CDS_0116	unknown function	hypothetical protein
CDS	83322	83702	-	SC0840101phi3_CDS_0117	unknown function	hypothetical protein
CDS	83738	84205	-	SC0840101phi3_CDS_0118	unknown function	hypothetical protein
CDS	84234	84344	-	SC0840101phi3_CDS_0119	unknown function	hypothetical protein
CDS	84331	84555	-	SC0840101phi3_CDS_0120	unknown function	hypothetical protein
CDS	84756	86195	-	SC0840101phi3_CDS_0121	integration and excision	transposase
CDS	86213	86467	-	SC0840101phi3_CDS_0122	integration and excision	transposase
CDS	86580	86702	+	SC0840101phi3_CDS_0123	unknown function	hypothetical protein
CDS	86648	86965	-	SC0840101phi3_CDS_0124	unknown function	hypothetical protein
CDS	86986	87393	-	SC0840101phi3_CDS_0125	unknown function	hypothetical protein
CDS	87428	87559	-	SC0840101phi3_CDS_0126	unknown function	hypothetical protein
CDS	87594	88091	-	SC0840101phi3_CDS_0127	DNA, RNA and nucleotide metabolism	anaerobic ribonucleotide reductase small subunit
CDS	88084	90309	-	SC0840101phi3_CDS_0128	moron, auxiliary metabolic gene and host takeover	NrdD-like anaerobic ribonucleotide reductase large subunit
CDS	90369	90872	-	SC0840101phi3_CDS_0129	unknown function	hypothetical protein
CDS	90974	91375	-	SC0840101phi3_CDS_0130	DNA, RNA and nucleotide metabolism	ATP-dependent DNA ligase
CDS	91430	91615	-	SC0840101phi3_CDS_0131	unknown function	hypothetical protein
CDS	91646	91966	-	SC0840101phi3_CDS_0132	unknown function	hypothetical protein
CDS	92026	92415	-	SC0840101phi3_CDS_0133	unknown function	hypothetical protein
CDS	92453	92857	-	SC0840101phi3_CDS_0134	unknown function	hypothetical protein
CDS	92847	93623	-	SC0840101phi3_CDS_0135	integration and excision	transposase
CDS	93643	94011	-	SC0840101phi3_CDS_0136	unknown function	hypothetical protein
CDS	94061	94603	-	SC0840101phi3_CDS_0137	DNA, RNA and nucleotide metabolism	RNA 2'-phosphotransferase
CDS	94641	94757	-	SC0840101phi3_CDS_0138	unknown function	hypothetical protein
CDS	94810	95004	-	SC0840101phi3_CDS_0139	unknown function	hypothetical protein
CDS	95141	95428	-	SC0840101phi3_CDS_0140	unknown function	hypothetical protein
CDS	95447	95680	-	SC0840101phi3_CDS_0141	unknown function	hypothetical protein
CDS	95691	95831	-	SC0840101phi3_CDS_0142	unknown function	hypothetical protein
CDS	95836	96387	-	SC0840101phi3_CDS_0143	unknown function	hypothetical protein
CDS	96399	96623	-	SC0840101phi3_CDS_0144	unknown function	hypothetical protein
CDS	96687	97481	-	SC0840101phi3_CDS_0145	transcription regulation	anti-repressor
CDS	97512	97655	-	SC0840101phi3_CDS_0146	unknown function	hypothetical protein
CDS	97639	97737	+	SC0840101phi3_CDS_0147	unknown function	hypothetical protein
CDS	97777	98151	+	SC0840101phi3_CDS_0148	transcription regulation	transcriptional repressor
CDS	98242	98442	+	SC0840101phi3_CDS_0149	unknown function	hypothetical protein
CDS	98587	98676	-	SC0840101phi3_CDS_0150	unknown function	hypothetical protein
CDS	98679	98963	+	SC0840101phi3_CDS_0151	unknown function	hypothetical protein
CDS	98974	99114	-	SC0840101phi3_CDS_0152	unknown function	hypothetical protein
CDS	99278	99406	-	SC0840101phi3_CDS_0153	unknown function	hypothetical protein
CDS	99521	99634	-	SC0840101phi3_CDS_0154	unknown function	hypothetical protein
CDS	99696	99854	-	SC0840101phi3_CDS_0155	unknown function	hypothetical protein
CDS	99877	101055	-	SC0840101phi3_CDS_0156	unknown function	hypothetical protein
CDS	101072	101248	-	SC0840101phi3_CDS_0157	unknown function	hypothetical protein
CDS	101322	101585	-	SC0840101phi3_CDS_0158	unknown function	hypothetical protein
CDS	101672	101935	-	SC0840101phi3_CDS_0159	unknown function	hypothetical protein
CDS	101965	102351	-	SC0840101phi3_CDS_0160	other	protease
CDS	102353	102598	-	SC0840101phi3_CDS_0161	unknown function	hypothetical protein
CDS	102667	102933	-	SC0840101phi3_CDS_0162	unknown function	hypothetical protein
CDS	102930	103028	-	SC0840101phi3_CDS_0163	unknown function	hypothetical protein
CDS	103016	103135	-	SC0840101phi3_CDS_0164	unknown function	hypothetical protein
CDS	103276	103404	-	SC0840101phi3_CDS_0165	unknown function	hypothetical protein
CDS	103407	104975	-	SC0840101phi3_CDS_0166	unknown function	hypothetical protein
CDS	104980	105906	-	SC0840101phi3_CDS_0167	unknown function	hypothetical protein
CDS	106103	106471	-	SC0840101phi3_CDS_0168	moron, auxiliary metabolic gene and host takeover	Doc-like toxin
CDS	106468	106641	-	SC0840101phi3_CDS_0169	unknown function	hypothetical protein
CDS	106718	107290	-	SC0840101phi3_CDS_0170	unknown function	hypothetical protein
CDS	107416	107571	-	SC0840101phi3_CDS_0171	unknown function	hypothetical protein
CDS	107577	108740	-	SC0840101phi3_CDS_0172	unknown function	hypothetical protein
CDS	108737	109138	-	SC0840101phi3_CDS_0173	integration and excision	transposase
CDS	109174	109275	+	SC0840101phi3_CDS_0174	unknown function	hypothetical protein
CDS	109285	109395	+	SC0840101phi3_CDS_0175	unknown function	hypothetical protein
CDS	109524	109823	+	SC0840101phi3_CDS_0176	unknown function	hypothetical protein
CDS	109994	110083	+	SC0840101phi3_CDS_0177	unknown function	hypothetical protein
CDS	110129	110614	-	SC0840101phi3_CDS_0178	unknown function	hypothetical protein
CDS	110627	110716	-	SC0840101phi3_CDS_0179	unknown function	hypothetical protein
CDS	110750	111082	-	SC0840101phi3_CDS_0180	unknown function	hypothetical protein
CDS	111169	111516	-	SC0840101phi3_CDS_0181	unknown function	hypothetical protein
CDS	111522	111902	-	SC0840101phi3_CDS_0182	transcription regulation	transcriptional regulator
CDS	111922	112290	-	SC0840101phi3_CDS_0183	transcription regulation	transcriptional regulator
CDS	112301	113746	-	SC0840101phi3_CDS_0184	unknown function	hypothetical protein
CDS	113853	114458	-	SC0840101phi3_CDS_0185	unknown function	hypothetical protein
CDS	114442	114600	-	SC0840101phi3_CDS_0186	unknown function	hypothetical protein
CDS	114597	115094	-	SC0840101phi3_CDS_0187	unknown function	hypothetical protein
CDS	115235	115369	-	SC0840101phi3_CDS_0188	unknown function	hypothetical protein
CDS	115412	115996	-	SC0840101phi3_CDS_0189	unknown function	hypothetical protein
CDS	116034	116297	-	SC0840101phi3_CDS_0190	unknown function	hypothetical protein
CDS	116348	116710	-	SC0840101phi3_CDS_0191	unknown function	hypothetical protein
CDS	116748	117251	-	SC0840101phi3_CDS_0192	unknown function	hypothetical protein
CDS	117286	117522	-	SC0840101phi3_CDS_0193	unknown function	hypothetical protein
CDS	117567	117788	-	SC0840101phi3_CDS_0194	unknown function	hypothetical protein
CDS	117805	117945	-	SC0840101phi3_CDS_0195	unknown function	hypothetical protein
CDS	118017	118274	-	SC0840101phi3_CDS_0196	unknown function	hypothetical protein
CDS	118298	118390	+	SC0840101phi3_CDS_0197	unknown function	hypothetical protein
CDS	118404	118592	-	SC0840101phi3_CDS_0198	unknown function	hypothetical protein
CDS	118687	119019	-	SC0840101phi3_CDS_0199	unknown function	hypothetical protein
CDS	119312	119428	-	SC0840101phi3_CDS_0200	unknown function	hypothetical protein
CDS	119553	119714	+	SC0840101phi3_CDS_0201	unknown function	hypothetical protein
CDS	119757	120074	+	SC0840101phi3_CDS_0202	transcription regulation	transcriptional repressor
CDS	120288	120479	-	SC0840101phi3_CDS_0203	transcription regulation	transcriptional repressor
CDS	120546	120647	-	SC0840101phi3_CDS_0204	unknown function	hypothetical protein
CDS	120732	120890	-	SC0840101phi3_CDS_0205	unknown function	hypothetical protein
CDS	121386	121574	+	SC0840101phi3_CDS_0206	unknown function	hypothetical protein
CDS	121996	122910	+	SC0840101phi3_CDS_0207	DNA, RNA and nucleotide metabolism	partition protein
CDS	122923	123195	+	SC0840101phi3_CDS_0208	unknown function	hypothetical protein
CDS	123206	123313	-	SC0840101phi3_CDS_0209	unknown function	hypothetical protein
CDS	123365	123460	-	SC0840101phi3_CDS_0210	unknown function	hypothetical protein
CDS	123467	124330	+	SC0840101phi3_CDS_0211	unknown function	hypothetical protein
CDS	124317	124466	-	SC0840101phi3_CDS_0212	unknown function	hypothetical protein
CDS	124508	124756	+	SC0840101phi3_CDS_0213	unknown function	hypothetical protein
CDS	124759	126201	+	SC0840101phi3_CDS_0214	transcription regulation	sigma factor
CDS	126335	126613	+	SC0840101phi3_CDS_0215	DNA, RNA and nucleotide metabolism	DNA binding protein
CDS	126719	126976	-	SC0840101phi3_CDS_0216	unknown function	hypothetical protein
CDS	127001	127123	-	SC0840101phi3_CDS_0217	unknown function	hypothetical protein
tRNA	127181	127271	+	SC0840101phi3_tRNA_0001		tRNA-Ser(GCT)
CDS	127327	127944	+	SC0840101phi3_CDS_0218	tail	tail fiber protein
CDS	128317	128466	+	SC0840101phi3_CDS_0219	unknown function	hypothetical protein
CDS	128581	129780	+	SC0840101phi3_CDS_0220	DNA, RNA and nucleotide metabolism	exonuclease
CDS	129911	130798	+	SC0840101phi3_CDS_0221	unknown function	hypothetical protein

[truncated: 9 more sheets: J2_1_phi1, J2_1_phi2, SC083-01-01_phi1, SC083-01-01_phi2, MA_1_phi, MA_2_phi1, MA_2_phi2, MA_2_phi3, MA_2_phi4]
